# Supplementary material for: Mechanical versus Bioprosthetic Aortic Valve Replacement in Middle-Aged Adults: A Systematic Review and Meta-Analysis
Source: J Cardiovasc Dev Dis. 2023 Feb 20;10(2):90. doi: 10.3390/jcdd10020090 (PMC9965629; doi:10.3390/jcdd10020090)
Supplement: Supplementary file 1 [file jcdd-10-00090-s001.zip]

Archive with 3 entries (3 files):
- .DS_Store
- supplementary figure S1.jpg
- supplementary figure S2.jpg
